# Supplementary material for: Promising application of monoclonal antibody against chikungunya virus E1-antigen across genotypes in immunochromatographic rapid diagnostic tests
Source: Virol J. 2020 Jul 2;17:90. doi: 10.1186/s12985-020-01364-4 (PMC7330967; doi:10.1186/s12985-020-01364-4)
Supplement: Supplementary file 3 — Additional file 3. Data of Aruba patients. ND: not determined. [file 12985_2020_1364_MOESM3_ESM.xlsx]

## Sheet: Additional file 3
Additional file 3. Data of Aruba patients.
ID	CHIKV PCR Result	CHIKV PCR Ct-value	Days post infection	CHIK IgM	CHIK IgG	RDT (version B)	RDT (version A)
1	Negative	0	8	Negative	Negative	Negative	ND
2	Negative	0	9	Negative	Negative	Positive	ND
3	Positive	36.52	9	Weak	Positive	Positive	ND
4	Negative	0	7	Negative	Negative	Negative	ND
5	Positive	37.16	7	Negative	Positive	Positive	ND
6	Positive	33.94	7	Weak	Positive	Negative	ND
7	Positive	32.37	6	Negative	Negative	Positive	ND
8	Negative	0	7	Positive	Positive	Positive	ND
9	Negative	0	7	Negative	Negative	Negative	ND
10	Negative	0	6	Weak	Positive	Negative	ND
11	Positive	35.44	8	Negative	Positive	Negative	ND
12	Negative	0	8	Negative	Negative	Negative	ND
13	Negative	0	6	Negative	Negative	Negative	ND
14	Negative	0	8	Negative	Negative	Negative	ND
15	Positive	35.37	5	Negative	Positive	Negative	ND
16	Positive	19.35	5	ND	Positive	Positive	ND
17	Negative	0	6	Negative	Positive	Negative	ND
18	Negative	0	7	Negative	Negative	Negative	ND
19	Negative	0	7	Negative	Negative	Negative	ND
20	Negative	0	6	Negative	Negative	Negative	ND
21	Negative	0	9	Negative	Negative	Negative	ND
22	Negative	0	8	Negative	Negative	Negative	ND
23	Positive	36.65	8	Positive	Positive	Negative	ND
24	Negative	0	8	Negative	Negative	Negative	ND
25	Negative	0	6	Negative	Negative	Negative	ND
26	Negative	0	9	Positive	Positive	Negative	ND
27	Positive	34.44	6	Positive	Positive	Positive	ND
28	Negative	0	6	Positive	Negative	Negative	ND
29	Negative	0	7	Negative	Negative	Negative	ND
30	Negative	0	4	Positive	Positive	Negative	ND
31	Negative	0	3	Negative	Negative	Negative	ND
32	Negative	0	6	Positive	Negative	Positive	ND
33	Negative	0	8	Negative	Negative	Negative	ND
34	Negative	0	6	Positive	Negative	Positive	ND
35	Negative	0	10	Negative	Negative	Negative	ND
36	Positive	36.11	8	Negative	Negative	Positive	ND
37	Negative	0	6	Negative	Negative	Negative	ND
38	Negative	0	6	Positive	Negative	Negative	ND
39	Negative	0	10	Positive	Positive	Negative	ND
40	Negative	0	6	Negative	Negative	Negative	ND
41	Negative	0	7	Negative	Negative	Negative	ND
42	Negative	0	5	Negative	Negative	Negative	ND
43	Positive	34.32	7	Positive	Weak	Negative	ND
44	Negative	0	6	Negative	Negative	Negative	ND
45	Negative	0	7	Negative	Negative	Negative	ND
46	Negative	0	9	Positive	Positive	Positive	ND
47	Negative	0	6	Negative	Negative	Negative	ND
48	Positive	36.5	10	Negative	Negative	Positive	ND
49	Negative	0	8	Negative	Negative	Negative	ND
50	Negative	0	7	Positive	Weak	Positive	ND
51	Positive	35.5	7	Positive	Positive	Negative	ND
52	Negative	0	7	Negative	Negative	Positive	ND
53	Negative	0	7	Negative	Negative	Negative	ND
54	Negative	0	8	Negative	Negative	Negative	ND
55	Negative	0	7	Positive	Positive	Negative	ND
56	Positive	36.51	7	Positive	Positive	Negative	ND
57	Negative	0	5	ND	Negative	Negative	ND
58	Positive	34.84	6	Positive	Negative	Negative	ND
59	Positive	34.6	7	Negative	Negative	Negative	ND
60	Negative	0	10	Positive	Positive	Negative	ND
61	Positive	33.77	9	Positive	Negative	Negative	Negative
62	Negative	0	6	Positive	Negative	Negative	Negative
63	Negative	0	5	Positive	Positive	Positive	Negative
64	Negative	0	6	Negative	Negative	Negative	Negative
65	Positive	36.56	8	Positive	Positive	Negative	Negative
66	Positive	33.88	5	Negative	Positive	Positive	Negative
67	Negative	0	6	Negative	Negative	Negative	Negative
68	Positive	35.1	6	Positive	Positive	Negative	Negative
69	Positive	35.16	6	Positive	Negative	Positive	Negative
70	Negative	0	8	Positive	Positive	Negative	Negative
71	Positive	36.51	6	Positive	Positive	Negative	Negative
72	Negative	0	7	Negative	Negative	Negative	Negative
73	Negative	0	9	Negative	Negative	Negative	Negative
74	Positive	35.73	0	Positive	Positive	Negative	Negative
75	Negative	0	7	Negative	Negative	Negative	Negative
76	Positive	35.75	9	Positive	Positive	Negative	Negative
77	Positive	35.21	7	Negative	Negative	Positive	Negative
78	Positive	27.13	5	Positive	Positive	Positive	Negative
79	Negative	0	9	Positive	Negative	Positive	Negative
80	Negative	0	9	Positive	Positive	Negative	Negative
ND: not determined
