# Supplementary material for: Promising application of monoclonal antibody against chikungunya virus E1-antigen across genotypes in immunochromatographic rapid diagnostic tests
Source: Virol J. 2020 Jul 2;17:90. doi: 10.1186/s12985-020-01364-4 (PMC7330967; doi:10.1186/s12985-020-01364-4)
Supplement: Supplementary file 4 — Additional file 4. Evaluation of CHIKV E1 detection RDT version B in anti-CHIKV IgM or IgG-positive clinical samples. CHIKV E1 detection RDT version B were evaluated in 34 anti-CHIKV IgM-positive and 31 IgG-positive clinical samples. OAA: overall agreement. [file 12985_2020_1364_MOESM4_ESM.xlsx]

## Sheet: Additional file 5
Additional file 4.Evaluation of CHIKV E1 detection RDT version B in anti-CHIKV IgM or IgG-positive clinical samples.
		RDT version B
IgG/IgM	PCR	(+)	(-)	Sensitivity	Specificity	OAA
IgM-positive	(+)	4	12	25		44.1
	(-)	7	11		61.1
IgG-positive	(+)	6	12	33.3		48.4
	(-)	4	9		69.2
CHIKV E1 detection RDT version B were evaluated in 34 anti-CHIKV IgM-positive and 31 IgG-positive clinical samples.
OAA: overall agreement
