# Supplementary material for: Promising application of monoclonal antibody against chikungunya virus E1-antigen across genotypes in immunochromatographic rapid diagnostic tests
Source: Virol J. 2020 Jul 2;17:90. doi: 10.1186/s12985-020-01364-4 (PMC7330967; doi:10.1186/s12985-020-01364-4)
Supplement: Supplementary file 5 — Additional file 5. Comparison of CHIKV E1 detection RDT versions A and B in 20 clinical samples. OAA: overall agreement. [file 12985_2020_1364_MOESM5_ESM.xlsx]

## Sheet: Additional file 4
Additional file 5. Comparison of CHIKV E1 detection RDT versions A and B in 20 clinical samples.
		RDT version A						RDT version B
IgG/IgM	PCR	(+)	(-)	Sensitivity	Specificity	OAA		(+)	(-)	Sensitivity	Specificity	OAA
(-)	(+)	0	1	0		83		1	0	100		100
	(-)	0	5		100			0	5		100
(+)	(+)	0	9	0		36		3	6	33.3		43
	(-)	0	5		100			2	3		60
Total	(+)	0	10	0		50		4	6	40		60
	(-)	0	10		100			2	8		80
OAA: overall agreement
