# Supplementary material for: Promising application of monoclonal antibody against chikungunya virus E1-antigen across genotypes in immunochromatographic rapid diagnostic tests
Source: Virol J. 2020 Jul 2;17:90. doi: 10.1186/s12985-020-01364-4 (PMC7330967; doi:10.1186/s12985-020-01364-4)
Supplement: Supplementary file 6 — Additional file 6. Evaluation of CHIKV E1 detection RDT version B in 60 clinical samples. OAA: overall agreement. [file 12985_2020_1364_MOESM6_ESM.xlsx]

## Sheet: Additional file 5
Additional file 6.Evaluation of CHIKV E1 detection RDT version B in 60 clinical samples.
		RDT version B
IgG/IgM	PCR	(+)	(-)	Sensitivity	Specificity	OAA
(-)	(+)	3	1	75		91.1
	(-)	2	28		93.3
(+)	(+)	4	8	33.3		50
	(-)	5	9		64.2
Total	(+)	7	9	43.8		73.3
	(-)	7	37		84
OAA: overall agreement
